# Supplementary material for: Molecular subtypes based on cuproptosis-related genes and tumor microenvironment infiltration characteristics in pancreatic adenocarcinoma
Source: Cancer Cell Int. 2023 Jan 16;23:7. doi: 10.1186/s12935-022-02836-z (PMC9844034; doi:10.1186/s12935-022-02836-z)
Supplement: Supplementary file 2 — Additional file 2: Table S1. Primers used in this study. Table S2. The association between CRG expression and drug sensitivity. Table S3. Data set information included in this study for cuproptosis classification. Table S4. Univariate Cox regression analysis of CRGs in PAAD patients. Table S5. Univariate Cox regression analysis of differentially expressed genes (DEGs) in PAAD patients. Table S6. Multivariate Cox regression analysis for the cuproptosis signature based on 10 DEGs. Table S7. The activation states of biological pathways between the two cuproptosis score group by GSVA enrichment analysis. Table S8. Gene set enrichment KEGG analysis results based on the signature in the TCGA cohort. Table S9. Correlations between DLAT expression and clinicopathologic characteristics of PAAD patients. Table S10. Univariate and multivariate Cox regression analyses of prognostic variables in PAAD patients. [file 12935_2022_2836_MOESM2_ESM.xlsx]

## Sheet: S1
Table S1. Primers used in this study
Primers	Sequence (5’-3’)
GAPDH-F	AACGGATTTGGTCGTATTGGGC
GAPDH-R	TTCGCTCCTGGAAGATGGTGAT
FDX1-F	TCAACCTGTCACCTCATCTTTGA
FDX1-R	CCGTGATCTGTCTGTTAGTCCAT
LIAS-F	AGTATGTGAGGAAGCTCGATGTC
LIAS-R	GGAGGAGGATTTCTTGCAGTCTTA
LIPT1-F	AAACATGCACACGACCGTAATG
LIPT1-F	GGGACCTGGCAGTTACAAAGTAA
DLD-F	GGGACTAGAAGAGCTGGGAATTG
DLD-R	CATTGGACCAGCAACTACATCAC
DLAT-F	ACCAAAGCAAGAGAGGGTAAACT
DLAT-R	AGACATCATGCTAGCCACATCAA
PDHA1-F	AGGGCCAGATATTCGAAGCTTAC
PDHA1-R	AGGAATGAAATCGCCTCTCTTGT
MTF1-F	AGCACAATTTCACCAGCAATCAT
MTF1-R	TGACTGACTCTGCATCACCATTAA
GLS-F	ACCAAAGTTCCCTTCTGTCTTCA
GLS-R	TGAAGTCACAACAATTGCTCCAG
CDKN2A-F	ACTCTCACCCGACCCGT
CDKN2A-R	CATCTATGCGGGCATGGTTACT
PDHB-F	GGATAGAGGACACGACCAAGATG
PDHB-R	GCTCCTCATCCATACCCTGATTT

## Sheet: S2
Table S2. The association between CRG expression and drug sensitivity
Gene	Drug	Cor	P value
GLS	Tyrothricin	-0.496757	6.28432e-05
PDHB	Chelerythrine	0.535537	7.33519e-05
FDX1	Ifosfamide	0.49322	0.000235652
PDHA1	Chelerythrine	0.500873	0.000246882
PDHA1	Dasatinib	-0.455984	0.000284071
LIPT1	Ifosfamide	0.475907	0.000416012
LIPT1	Chelerythrine	0.471087	0.000634637
GLS	Ibrutinib	0.422799	0.000849833
GLS	Staurosporine	0.421754	0.00087812
PDHA1	Vismodegib	0.426842	0.00103571
LIPT1	Everolimus	-0.412328	0.00117421
DLD	Dasatinib	-0.411612	0.00120002
FDX1	Chelerythrine	0.448668	0.00122338
LIAS	Palbociclib	0.409755	0.00126931
PDHA1	Everolimus	-0.408377	0.00132306
CDKN2A	Acetalax	0.401566	0.00178223
GLS	Dolastatin 10	-0.428651	0.00189772
PDHA1	Ifosfamide	0.423156	0.00197622
GLS	Afatinib	0.390886	0.00241495
GLS	Acetalax	-0.390735	0.00242524
PDHA1	Erlotinib	-0.38702	0.00246085
DLAT	7-Hydroxystaurosporine	0.414775	0.00274533
GLS	Vinorelbine	-0.389281	0.00276321
DLAT	Staurosporine	-0.382391	0.00280035
LIAS	Nelarabine	0.390208	0.00294881
GLS	Gefitinib	0.379358	0.00304476
GLS	bisacodyl, active ingredient of viraplex	-0.372452	0.00338368
DLAT	Everolimus	-0.375478	0.0033849
GLS	Actinomycin D	-0.372199	0.00340711
GLS	SR16157	-0.377639	0.00347274
PDHA1	Carmustine	0.369684	0.0036483
GLS	Paclitaxel	-0.366375	0.00398851
PDHA1	Cyclophosphamide	0.403763	0.00488622
GLS	AZD-9291	0.359801	0.00512688
GLS	Erlotinib	0.357589	0.00542746
LIAS	7-Hydroxystaurosporine	0.387327	0.005454
GLS	Tamoxifen	-0.354644	0.00585149
FDX1	Everolimus	-0.353452	0.00603126
LIAS	Hydroxyurea	0.348356	0.00637974
DLAT	AT-13387	0.347635	0.00697983
DLAT	Belinostat	0.346875	0.00711291
CDKN2A	Mitoxantrone	-0.343518	0.007205
PDHA1	Staurosporine	-0.345004	0.00745002
MTF1	By-Product of CUDC-305	-0.350691	0.00748361
GLS	Midostaurin	0.340344	0.00779601
PDHB	Mithramycin	-0.339786	0.0079042
GLS	Docetaxel	-0.372868	0.0083249
PDHB	Ifosfamide	0.359725	0.00952293
LIAS	Asparaginase	0.331985	0.00955878
LIAS	Chelerythrine	0.362959	0.0103714
LIAS	Cyclophosphamide	0.367225	0.0111113
DLAT	Zoledronate	-0.330576	0.0112614
LIPT1	Oxaliplatin	0.354185	0.0116189
PDHA1	PX-316	0.323527	0.0116845
PDHA1	Lomustine	0.325079	0.0119984
DLAT	Methotrexate	0.322152	0.0120663
LIAS	Dromostanolone Propionate	0.324816	0.0120716
PDHA1	Hypothemycin	0.321968	0.0121181
LIAS	Vorinostat	0.323843	0.0123463
DLD	Raloxifene	0.322315	0.0127883
DLD	Bafetinib	0.324534	0.0129387
GLS	Pipamperone	-0.321704	0.0129688
GLS	Lapatinib	0.321473	0.0130379
PDHA1	Imexon	0.319278	0.0137077
LIAS	Dimethylaminoparthenolide	0.3276	0.0137139
LIAS	Fostamatinib	0.355966	0.0140614
LIAS	Acrichine	0.314723	0.0143198
LIAS	Crizotinib	0.314624	0.0152263
PDHB	Nelarabine	0.322535	0.015335
CDKN2A	O-6-Benzylguanine	-0.31913	0.0155358
DLAT	Cordycepin	0.32812	0.0164576
LIAS	Cladribine	0.311091	0.0164737
LIPT1	Parthenolide	0.347066	0.0168432
PDHA1	Cladribine	0.310042	0.0168605
LIAS	RH1	0.306998	0.0170374
PDHA1	Oxaliplatin	0.335922	0.0170786
PDHA1	Hydroxyurea	0.305793	0.0174986
LIPT1	Mithramycin	-0.304958	0.0178248
LIAS	LMP776	0.309665	0.0180073
CDKN2A	bisacodyl, active ingredient of viraplex	0.302063	0.0189948
PDHA1	7-Hydroxystaurosporine	0.330286	0.0191517
GLS	Elesclomol	-0.311771	0.0193308
LIAS	Nitrogen mustard	0.300835	0.0195107
DLAT	8-Chloro-adenosine	0.30061	0.0196067
GLS	Fulvestrant	-0.30558	0.0196654
LIAS	Belinostat	0.302075	0.020059
LIPT1	Amonafide	0.301788	0.0201832
DLAT	Mithramycin	-0.29834	0.0205956
DLAT	By-Product of CUDC-305	0.305977	0.0206285
LIAS	okadaic acid	-0.298015	0.0207406
DLAT	Chelerythrine	0.327366	0.0216718
PDHA1	Dromostanolone Propionate	0.297092	0.0223106
GLS	LDK-378	-0.299335	0.0224507
DLD	Erlotinib	-0.296108	0.0227794
DLAT	Ifosfamide	0.317861	0.0230255
FDX1	PX-316	0.293117	0.0230332
PDHB	Fenretinide	0.292075	0.0235472
GLS	By-Product of CUDC-305	-0.299421	0.0236555
PDHB	Dexamethasone Decadron	0.335987	0.0240402
FDX1	Pyrazoloacridine	0.331344	0.0244871
LIAS	Clofarabine	0.291859	0.0249016
DLD	Hypothemycin	0.287153	0.0261106
PDHA1	Dexrazoxane	0.286902	0.0262472
LIAS	Methotrexate	0.286105	0.0266854
GLS	Elliptinium Acetate	-0.290083	0.0271854
DLAT	Cyclophosphamide	0.317987	0.0293918
CDKN2A	Bleomycin	-0.280974	0.0296567
LIPT1	Cabozantinib	-0.285706	0.0297019
FDX1	7-Hydroxystaurosporine	0.305916	0.0307318
LIAS	Imexon	0.281258	0.0309331
DLD	Everolimus	-0.281013	0.031086
CDKN2A	Valrubicin	-0.282832	0.0314581
PDHA1	Crizotinib	0.279502	0.0320417
LIAS	Idarubicin	0.276599	0.0324041
LIPT1	Nelarabine	0.286309	0.0324177
LIPT1	3-Bromopyruvate (acid)	0.280614	0.0328717
PDHA1	O-6-Benzylguanine	-0.280356	0.0346598
GLS	Ixabepilone	-0.29028	0.0349865
GLS	O-6-Benzylguanine	0.27914	0.035486
GLS	Eribulin mesilate	-0.271965	0.0355433
LIAS	Valrubicin	0.275788	0.0361313
FDX1	Oxaliplatin	0.297112	0.0361414
GLS	Vandetanib	0.277141	0.0368805
CDKN2A	Mitomycin	-0.27007	0.0368973
DLD	Fenretinide	0.269459	0.0373427
PDHA1	AT-13387	0.271687	0.037384
DLD	Ixazomib citrate	0.271568	0.0374705
DLAT	PX-316	0.268259	0.0382313
CDKN2A	Mithramycin	-0.268079	0.0383657
DLAT	Parthenolide	0.303078	0.0383746
GLS	Benzimate	-0.269923	0.0386866
LIPT1	7-Hydroxystaurosporine	0.292838	0.0390377
DLAT	Amonafide	0.268196	0.0399979
PDHA1	Raloxifene	0.268141	0.0400404
DLAT	Pyrazoloacridine	0.30385	0.0400809
LIPT1	PX-316	0.265398	0.0404203
GLS	Hydrastinine HCl	-0.267032	0.0409028
DLAT	LMP776	0.269175	0.0410296
FDX1	Amonafide	0.266761	0.0411155
LIPT1	Olaparib	-0.276286	0.0411654
DLAT	Nilotinib	0.266467	0.0413475
PDHA1	Fenretinide	0.264211	0.0413581
DLAT	Allopurinol	0.266379	0.0414173
PDHA1	Parthenolide	0.29847	0.0415685
PDHA1	Melphalan	0.263937	0.0415771
GLS	Bafetinib	-0.268389	0.0416462
GLS	geldanamycin analog	-0.263479	0.0419453
PDHA1	Pralatrexate	0.269898	0.0423166
GLS	Cordycepin	-0.279104	0.0429833
MTF1	Celecoxib	-0.26905	0.0429944
LIAS	8-Chloro-adenosine	0.262137	0.0430395
MTF1	Amonafide	-0.264173	0.043196
FDX1	Nelarabine	0.270744	0.0435675
MTF1	Ixazomib citrate	0.26354	0.0437181
LIAS	Amonafide	0.263483	0.0437651
GLS	Lapachone	-0.261731	0.0452379
DLD	Bortezomib	0.261609	0.0453421
MTF1	Belinostat	-0.261421	0.045503
LIPT1	Pyrazoloacridine	0.296343	0.0455268
DLAT	Vorinostat	0.261348	0.0455657
MTF1	Alectinib	-0.260892	0.0459571
DLD	Homoharringtonine	0.291585	0.0467428
LIAS	Perifosine	0.257475	0.0470269
PDHB	Fludarabine	0.263906	0.0472975
LIAS	PX-316	0.256295	0.0480822
DLD	Chelerythrine	0.283258	0.0485844
PDHA1	Acrichine	0.255526	0.0487805
PDHA1	Tyrothricin	0.257512	0.0489522
FDX1	Mithramycin	-0.255022	0.0492428
DLAT	Obatoclax	0.268942	0.0492446
PDHB	Dasatinib	-0.257145	0.0492865
GLS	Dasatinib	0.256581	0.0498039

## Sheet: S3
Table S3. Data set information included in this study for cuproptosis classification
Accession number	Number of PAAD patients	Number of normal patients	Platform	Platform
GEO: GSE62452	69	61	GPL6244	Affymetrix Human Gene 1.0 ST Array
GEO: GSE28735	45	45	GPL6244	Affymetrix Human Gene 1.0 ST Array
GEO: GSE21501	100	32	GPL4133	Agilent-014850 Whole Human Genome Microarray 4x44K G4112F
GEO: GSE57495	63	0	GPL15048	Rosetta/Merck Human RSTA Custom Affymetrix 2.0 microarray

## Sheet: S4
Table S4. Univariate Cox regression analysis of CRGs in PAAD patients
ID	HR	HR.95L	HR.95H	P value
FDX1	1.03095	0.775843	1.36995	0.833545
LIAS	0.655659	0.480672	0.894347	0.00770104
LIPT1	0.760278	0.55801	1.03586	0.0824426
DLD	0.713206	0.54435	0.93444	0.0142117
DLAT	1.67404	1.23717	2.26519	0.000839937
PDHA1	0.708507	0.502663	0.998647	0.0491028
PDHB	1.1077	0.767606	1.59849	0.584636
MTF1	0.964457	0.725013	1.28298	0.803706
GLS	1.07429	0.883884	1.30572	0.471555
CDKN2A	0.992749	0.910628	1.08227	0.868781

## Sheet: S6
Table S6. Multivariate Cox regression analysis for the cuproptosis signature based on 10 DEGs
ID	Coef	HR	HR.95L	HR.95H	P value
KPNA5	-0.34335	0.70939	0.519301	0.969061	0.0309713
ALKBH8	0.426574	1.532	1.02926	2.2803	0.035546
RIF1	0.537404	1.71156	1.05117	2.78682	0.0307256
ZNF148	0.673754	1.96159	1.21169	3.17557	0.00612145
RASA1	0.345308	1.41242	1.09754	1.81765	0.00729337
FUBP1	0.377205	1.4582	0.989396	2.14915	0.0566383
THAP2	-0.692411	0.500368	0.355539	0.704194	7.14191e-05
NUDT12	-0.504129	0.604032	0.472004	0.77299	6.17183e-05
ATPAF1	-0.381205	0.683038	0.43169	1.08073	0.103454
CCDC28A	-0.369763	0.690898	0.469178	1.01739	0.0611199

## Sheet: S7
Table S7. The activation states of biological pathways between the two cuproptosis score group by GSVA enrichment analysis
ID	logFC	AveExpr	t	P.Value	adj.P.Val	B
KEGG_CELL_CYCLE	-0.212137	-0.0143507	-9.52031	1.13666e-19	1.46945e-17	33.9588
KEGG_PATHOGENIC_ESCHERICHIA_COLI_INFECTION	-0.2056	0.0274934	-9.44633	2.04902e-19	1.46945e-17	33.3838
KEGG_PRIMARY_BILE_ACID_BIOSYNTHESIS	0.24025	0.00190888	9.42595	2.40894e-19	1.46945e-17	33.226
KEGG_PANCREATIC_CANCER	-0.160894	0.0173961	-9.32902	5.18492e-19	2.3721e-17	32.4781
KEGG_SMALL_CELL_LUNG_CANCER	-0.150031	0.0171067	-8.97201	8.3446e-18	3.05412e-16	29.7688
KEGG_OOCYTE_MEIOSIS	-0.121637	-0.00437628	-8.67165	8.1674e-17	2.49106e-15	27.5459
KEGG_BETA_ALANINE_METABOLISM	0.17904	0.00309962	8.48696	3.23446e-16	8.45579e-15	26.2055
KEGG_REGULATION_OF_ACTIN_CYTOSKELETON	-0.115463	0.017618	-8.43493	4.74879e-16	1.08628e-14	25.8316
KEGG_ADHERENS_JUNCTION	-0.155595	0.0209125	-8.25873	1.72185e-15	3.50109e-14	24.5778
KEGG_PATHWAYS_IN_CANCER	-0.102208	0.0175756	-8.10963	5.04517e-15	9.23267e-14	23.5319
KEGG_GLYCINE_SERINE_AND_THREONINE_METABOLISM	0.190976	-0.022563	7.96237	1.43885e-14	2.39373e-13	22.5127
KEGG_CHRONIC_MYELOID_LEUKEMIA	-0.136107	0.00897434	-7.83615	3.49439e-14	5.32894e-13	21.6502
KEGG_TRYPTOPHAN_METABOLISM	0.145632	0.0112055	7.53138	2.85222e-13	4.01505e-12	19.6109
KEGG_AXON_GUIDANCE	-0.103684	0.0141143	-7.36474	8.75873e-13	1.14489e-11	18.5221
KEGG_HISTIDINE_METABOLISM	0.149446	0.00863354	7.35377	9.42334e-13	1.14965e-11	18.4511
KEGG_DRUG_METABOLISM_CYTOCHROME_P450	0.191284	0.0144661	7.30214	1.32852e-12	1.51949e-11	18.118
KEGG_ARRHYTHMOGENIC_RIGHT_VENTRICULAR_CARDIOMYOPATHY_ARVC	-0.128056	0.0206012	-7.29215	1.41946e-12	1.528e-11	18.0538
KEGG_P53_SIGNALING_PATHWAY	-0.13013	0.000289125	-7.18146	2.94362e-12	2.99268e-11	17.3466
KEGG_THYROID_CANCER	-0.126811	-0.000407041	-7.06598	6.24342e-12	6.01339e-11	16.6179
KEGG_PROPANOATE_METABOLISM	0.181242	-0.00817223	7.04662	7.07559e-12	6.47416e-11	16.4967
KEGG_VALINE_LEUCINE_AND_ISOLEUCINE_DEGRADATION	0.1779	-0.0107196	6.97529	1.11954e-11	9.75595e-11	16.0522
KEGG_ASCORBATE_AND_ALDARATE_METABOLISM	0.227219	-0.00293994	6.96264	1.21399e-11	1.00982e-10	15.9738
KEGG_FOCAL_ADHESION	-0.136109	0.0258695	-6.91936	1.60032e-11	1.2733e-10	15.7063
KEGG_MATURITY_ONSET_DIABETES_OF_THE_YOUNG	0.247568	0.0072009	6.8303	2.81389e-11	2.14559e-10	15.16
KEGG_NEUROACTIVE_LIGAND_RECEPTOR_INTERACTION	0.127693	-0.00288391	6.80691	3.26036e-11	2.35347e-10	15.0175
KEGG_FATTY_ACID_METABOLISM	0.168281	0.00563855	6.80289	3.34373e-11	2.35347e-10	14.9931
KEGG_DNA_REPLICATION	-0.221236	-0.0311429	-6.78519	3.73684e-11	2.53275e-10	14.8855
KEGG_ENDOMETRIAL_CANCER	-0.110786	0.00973912	-6.69125	6.71494e-11	4.3887e-10	14.3186
KEGG_BUTANOATE_METABOLISM	0.160483	0.00419828	6.58189	1.31803e-10	7.83327e-10	13.6667
KEGG_HOMOLOGOUS_RECOMBINATION	-0.187407	-0.0271257	-6.58078	1.32695e-10	7.83327e-10	13.6602
KEGG_UBIQUITIN_MEDIATED_PROTEOLYSIS	-0.120187	-0.00503204	-6.57423	1.3813e-10	7.89932e-10	13.6214
KEGG_PYRUVATE_METABOLISM	0.1293	-0.00894302	6.50231	2.14122e-10	1.1874e-09	13.1979
KEGG_NUCLEOTIDE_EXCISION_REPAIR	-0.15542	-0.0244335	-6.37819	4.522e-10	2.37578e-09	12.4761
KEGG_METABOLISM_OF_XENOBIOTICS_BY_CYTOCHROME_P450	0.169231	0.0104785	6.3562	5.15618e-10	2.62106e-09	12.3494
KEGG_BLADDER_CANCER	-0.112523	0.00290134	-6.14141	1.82373e-09	8.7827e-09	11.1312
KEGG_RENAL_CELL_CARCINOMA	-0.117872	0.0113247	-6.05702	2.96756e-09	1.35766e-08	10.6622
KEGG_PROXIMAL_TUBULE_BICARBONATE_RECLAMATION	0.159742	-0.000633801	6.00054	4.09827e-09	1.82923e-08	10.3514
KEGG_PYRIMIDINE_METABOLISM	-0.116158	-0.022051	-5.97927	4.62529e-09	2.0153e-08	10.235
KEGG_RETINOL_METABOLISM	0.159265	-0.00265373	5.95201	5.39819e-09	2.29737e-08	10.0863
KEGG_PROTEASOME	-0.204393	-0.00644994	-5.93765	5.85463e-09	2.43499e-08	10.0082
KEGG_PPAR_SIGNALING_PATHWAY	0.103685	0.00195523	5.91148	6.78504e-09	2.75925e-08	9.86631
KEGG_ECM_RECEPTOR_INTERACTION	-0.142496	0.0325264	-5.89307	7.52481e-09	2.99357e-08	9.76678
KEGG_ARACHIDONIC_ACID_METABOLISM	0.110001	0.0121981	5.73691	1.79089e-08	6.97305e-08	8.93341
KEGG_NON_HOMOLOGOUS_END_JOINING	-0.158603	-0.00443315	-5.7101	2.07445e-08	7.79176e-08	8.79226
KEGG_SPLICEOSOME	-0.138051	-0.0222284	-5.68332	2.40111e-08	8.78807e-08	8.65186
KEGG_MISMATCH_REPAIR	-0.165879	-0.0252276	-5.48332	7.03225e-08	2.42812e-07	7.62124
KEGG_FC_GAMMA_R_MEDIATED_PHAGOCYTOSIS	-0.10017	0.0207676	-5.38733	1.16474e-07	3.94718e-07	7.13802
KEGG_SELENOAMINO_ACID_METABOLISM	0.123649	-0.00784942	5.37814	1.2219e-07	4.03322e-07	7.09217
KEGG_STEROID_HORMONE_BIOSYNTHESIS	0.123411	0.00223046	5.37622	1.23421e-07	4.03322e-07	7.08257
KEGG_PEROXISOME	0.10628	-0.00226433	5.31642	1.68295e-07	5.40316e-07	6.78586
KEGG_RNA_DEGRADATION	-0.125549	-0.0279854	-5.20767	2.93661e-07	9.10845e-07	6.25372
KEGG_LINOLEIC_ACID_METABOLISM	0.142911	0.00353246	5.11097	4.77926e-07	1.44625e-06	5.78875
KEGG_PENTOSE_AND_GLUCURONATE_INTERCONVERSIONS	0.153781	-0.0113568	5.10924	4.82083e-07	1.44625e-06	5.78048
KEGG_BASE_EXCISION_REPAIR	-0.138781	-0.0163615	-5.0987	5.08137e-07	1.49982e-06	5.73026
KEGG_GLYCOSAMINOGLYCAN_BIOSYNTHESIS_KERATAN_SULFATE	-0.128047	0.0106119	-4.99871	8.33339e-07	2.31062e-06	5.25862
KEGG_O_GLYCAN_BIOSYNTHESIS	-0.119283	0.0138548	-4.85096	1.70549e-06	4.58977e-06	4.57694
KEGG_ALPHA_LINOLENIC_ACID_METABOLISM	0.113555	-0.00326431	4.6918	3.61609e-06	9.45348e-06	3.86317
KEGG_PENTOSE_PHOSPHATE_PATHWAY	-0.112922	-0.00639218	-4.64416	4.50988e-06	1.16241e-05	3.65372
KEGG_NITROGEN_METABOLISM	0.102149	-0.00157536	4.28261	2.26749e-05	5.38896e-05	2.12765

## Sheet: S8
Table S8. Gene set enrichment KEGG analysis results based on the signature in the TCGA cohort
NAME	GS<br> follow link to MSigDB	GS DETAILS	SIZE	ES	NES	NOM p-val	FDR q-val	FWER p-val	RANK AT MAX	LEADING EDGE
KEGG_ADHERENS_JUNCTION	KEGG_ADHERENS_JUNCTION	Details ...	73	0.665355	2.01664	0	0.0110303	0.011	5950	tags=58%, list=11%, signal=64%
KEGG_FOCAL_ADHESION	KEGG_FOCAL_ADHESION	Details ...	199	0.610961	2.01286	0	0.00551514	0.011	6474	tags=50%, list=12%, signal=57%
KEGG_PATHOGENIC_ESCHERICHIA_COLI_INFECTION	KEGG_PATHOGENIC_ESCHERICHIA_COLI_INFECTION	Details ...	56	0.658027	1.95243	0	0.0123265	0.031	6233	tags=54%, list=11%, signal=60%
KEGG_ECM_RECEPTOR_INTERACTION	KEGG_ECM_RECEPTOR_INTERACTION	Details ...	84	0.659465	1.92925	0.00652174	0.012896	0.04	5941	tags=56%, list=11%, signal=63%
KEGG_SMALL_CELL_LUNG_CANCER	KEGG_SMALL_CELL_LUNG_CANCER	Details ...	84	0.631667	1.92649	0	0.0113582	0.043	5704	tags=46%, list=10%, signal=52%
KEGG_NOTCH_SIGNALING_PATHWAY	KEGG_NOTCH_SIGNALING_PATHWAY	Details ...	47	0.603712	1.89144	0	0.0156303	0.063	4337	tags=47%, list=8%, signal=51%
KEGG_REGULATION_OF_ACTIN_CYTOSKELETON	KEGG_REGULATION_OF_ACTIN_CYTOSKELETON	Details ...	213	0.528062	1.86805	0	0.0196545	0.082	7139	tags=42%, list=13%, signal=48%
KEGG_THYROID_CANCER	KEGG_THYROID_CANCER	Details ...	29	0.656298	1.85018	0.00196078	0.0222028	0.099	5028	tags=55%, list=9%, signal=61%
KEGG_PATHWAYS_IN_CANCER	KEGG_PATHWAYS_IN_CANCER	Details ...	325	0.52182	1.8344	0.00204499	0.0242859	0.113	6240	tags=41%, list=11%, signal=46%
KEGG_CHRONIC_MYELOID_LEUKEMIA	KEGG_CHRONIC_MYELOID_LEUKEMIA	Details ...	73	0.59612	1.79971	0.00588235	0.0322171	0.148	6461	tags=44%, list=12%, signal=50%
KEGG_CELL_CYCLE	KEGG_CELL_CYCLE	Details ...	125	0.614393	1.79677	0.00409836	0.0298285	0.151	5191	tags=45%, list=9%, signal=49%
KEGG_ARRHYTHMOGENIC_RIGHT_VENTRICULAR_CARDIOMYOPATHY_ARVC	KEGG_ARRHYTHMOGENIC_RIGHT_VENTRICULAR_CARDIOMYOPATHY_ARVC	Details ...	74	0.546621	1.79533	0.00207469	0.0278475	0.152	5941	tags=47%, list=11%, signal=53%
KEGG_P53_SIGNALING_PATHWAY	KEGG_P53_SIGNALING_PATHWAY	Details ...	68	0.548385	1.77461	0.00218341	0.0322889	0.179	7482	tags=50%, list=14%, signal=58%
KEGG_AXON_GUIDANCE	KEGG_AXON_GUIDANCE	Details ...	129	0.514087	1.77068	0.004158	0.032036	0.187	4528	tags=33%, list=8%, signal=35%
KEGG_PANCREATIC_CANCER	KEGG_PANCREATIC_CANCER	Details ...	70	0.586012	1.76261	0.00406504	0.0333641	0.202	6071	tags=46%, list=11%, signal=51%
KEGG_TIGHT_JUNCTION	KEGG_TIGHT_JUNCTION	Details ...	131	0.493419	1.72514	0	0.0459239	0.276	5475	tags=35%, list=10%, signal=39%
KEGG_PROSTATE_CANCER	KEGG_PROSTATE_CANCER	Details ...	89	0.532632	1.68252	0.021611	0.0644505	0.351	6091	tags=39%, list=11%, signal=44%
KEGG_ENDOMETRIAL_CANCER	KEGG_ENDOMETRIAL_CANCER	Details ...	52	0.565613	1.67922	0.0214008	0.062728	0.355	5028	tags=38%, list=9%, signal=42%
KEGG_GLIOMA	KEGG_GLIOMA	Details ...	65	0.524363	1.65491	0.010395	0.0741485	0.388	6461	tags=37%, list=12%, signal=42%
KEGG_BLADDER_CANCER	KEGG_BLADDER_CANCER	Details ...	42	0.530828	1.64293	0.0204499	0.078341	0.409	6091	tags=43%, list=11%, signal=48%
KEGG_MELANOMA	KEGG_MELANOMA	Details ...	71	0.477865	1.61923	0.0103306	0.0920077	0.459	5191	tags=35%, list=9%, signal=39%
KEGG_TGF_BETA_SIGNALING_PATHWAY	KEGG_TGF_BETA_SIGNALING_PATHWAY	Details ...	86	0.51119	1.60739	0.0394477	0.0962623	0.483	5546	tags=37%, list=10%, signal=41%
KEGG_HYPERTROPHIC_CARDIOMYOPATHY_HCM	KEGG_HYPERTROPHIC_CARDIOMYOPATHY_HCM	Details ...	83	0.474834	1.59946	0.0240175	0.0976108	0.494	5941	tags=36%, list=11%, signal=40%
KEGG_WNT_SIGNALING_PATHWAY	KEGG_WNT_SIGNALING_PATHWAY	Details ...	151	0.444512	1.57339	0.0299401	0.112129	0.556	7424	tags=38%, list=13%, signal=44%
KEGG_HEDGEHOG_SIGNALING_PATHWAY	KEGG_HEDGEHOG_SIGNALING_PATHWAY	Details ...	56	0.486297	1.56221	0.0291667	0.117023	0.578	7977	tags=43%, list=14%, signal=50%
KEGG_DORSO_VENTRAL_AXIS_FORMATION	KEGG_DORSO_VENTRAL_AXIS_FORMATION	Details ...	24	0.569516	1.54489	0.031746	0.126767	0.611	4460	tags=42%, list=8%, signal=45%
KEGG_UBIQUITIN_MEDIATED_PROTEOLYSIS	KEGG_UBIQUITIN_MEDIATED_PROTEOLYSIS	Details ...	135	0.494052	1.54047	0.07	0.125392	0.622	7190	tags=44%, list=13%, signal=51%
KEGG_COLORECTAL_CANCER	KEGG_COLORECTAL_CANCER	Details ...	62	0.508584	1.53972	0.0516899	0.121523	0.624	6686	tags=39%, list=12%, signal=44%
KEGG_BASAL_CELL_CARCINOMA	KEGG_BASAL_CELL_CARCINOMA	Details ...	55	0.486693	1.53758	0.0442656	0.119481	0.627	7931	tags=45%, list=14%, signal=53%
KEGG_RENAL_CELL_CARCINOMA	KEGG_RENAL_CELL_CARCINOMA	Details ...	70	0.506683	1.53286	0.0442656	0.118941	0.635	6474	tags=40%, list=12%, signal=45%
KEGG_ENDOCYTOSIS	KEGG_ENDOCYTOSIS	Details ...	181	0.433305	1.52468	0.0492126	0.120721	0.649	7088	tags=37%, list=13%, signal=42%
KEGG_ERBB_SIGNALING_PATHWAY	KEGG_ERBB_SIGNALING_PATHWAY	Details ...	87	0.459743	1.5131	0.0510204	0.12639	0.675	6474	tags=36%, list=12%, signal=40%
KEGG_MISMATCH_REPAIR	KEGG_MISMATCH_REPAIR	Details ...	23	0.62533	1.50235	0.0714286	0.130851	0.696	8738	tags=57%, list=16%, signal=67%
KEGG_LEUKOCYTE_TRANSENDOTHELIAL_MIGRATION	KEGG_LEUKOCYTE_TRANSENDOTHELIAL_MIGRATION	Details ...	116	0.460407	1.48703	0.06	0.140609	0.726	5475	tags=32%, list=10%, signal=35%
KEGG_DILATED_CARDIOMYOPATHY	KEGG_DILATED_CARDIOMYOPATHY	Details ...	90	0.437735	1.46507	0.0548246	0.156448	0.765	5941	tags=33%, list=11%, signal=37%
KEGG_OOCYTE_MEIOSIS	KEGG_OOCYTE_MEIOSIS	Details ...	113	0.449805	1.45627	0.0927419	0.15974	0.78	4470	tags=31%, list=8%, signal=34%
KEGG_ACUTE_MYELOID_LEUKEMIA	KEGG_ACUTE_MYELOID_LEUKEMIA	Details ...	57	0.49502	1.43827	0.0914397	0.172362	0.806	5704	tags=35%, list=10%, signal=39%
KEGG_SYSTEMIC_LUPUS_ERYTHEMATOSUS	KEGG_SYSTEMIC_LUPUS_ERYTHEMATOSUS	Details ...	135	0.457846	1.43414	0.116667	0.172397	0.807	5817	tags=30%, list=11%, signal=34%
KEGG_HOMOLOGOUS_RECOMBINATION	KEGG_HOMOLOGOUS_RECOMBINATION	Details ...	28	0.569308	1.42455	0.114108	0.177408	0.816	7469	tags=50%, list=14%, signal=58%
KEGG_ONE_CARBON_POOL_BY_FOLATE	KEGG_ONE_CARBON_POOL_BY_FOLATE	Details ...	17	0.547132	1.41635	0.103448	0.18133	0.823	3971	tags=53%, list=7%, signal=57%
KEGG_BASAL_TRANSCRIPTION_FACTORS	KEGG_BASAL_TRANSCRIPTION_FACTORS	Details ...	35	0.489443	1.40522	0.112016	0.187017	0.835	10171	tags=54%, list=18%, signal=66%
KEGG_NEUROTROPHIN_SIGNALING_PATHWAY	KEGG_NEUROTROPHIN_SIGNALING_PATHWAY	Details ...	126	0.438888	1.39954	0.0921844	0.188032	0.845	4669	tags=27%, list=8%, signal=29%
KEGG_DNA_REPLICATION	KEGG_DNA_REPLICATION	Details ...	36	0.578346	1.3936	0.188976	0.189046	0.856	8738	tags=53%, list=16%, signal=63%
KEGG_GLYCOSAMINOGLYCAN_BIOSYNTHESIS_CHONDROITIN_SULFATE	KEGG_GLYCOSAMINOGLYCAN_BIOSYNTHESIS_CHONDROITIN_SULFATE	Details ...	22	0.52148	1.3913	0.14876	0.187326	0.86	6825	tags=50%, list=12%, signal=57%
KEGG_PENTOSE_PHOSPHATE_PATHWAY	KEGG_PENTOSE_PHOSPHATE_PATHWAY	Details ...	27	0.489856	1.37384	0.127789	0.201085	0.873	4987	tags=33%, list=9%, signal=37%
KEGG_NON_SMALL_CELL_LUNG_CANCER	KEGG_NON_SMALL_CELL_LUNG_CANCER	Details ...	54	0.464274	1.36532	0.128773	0.20477	0.879	5191	tags=30%, list=9%, signal=33%
KEGG_B_CELL_RECEPTOR_SIGNALING_PATHWAY	KEGG_B_CELL_RECEPTOR_SIGNALING_PATHWAY	Details ...	75	0.480493	1.34103	0.172608	0.225072	0.895	2316	tags=21%, list=4%, signal=22%
KEGG_APOPTOSIS	KEGG_APOPTOSIS	Details ...	87	0.436808	1.33891	0.157685	0.222679	0.895	6756	tags=32%, list=12%, signal=37%
KEGG_NUCLEOTIDE_EXCISION_REPAIR	KEGG_NUCLEOTIDE_EXCISION_REPAIR	Details ...	44	0.487882	1.33116	0.1893	0.225985	0.903	8738	tags=45%, list=16%, signal=54%
KEGG_RNA_DEGRADATION	KEGG_RNA_DEGRADATION	Details ...	59	0.470997	1.32702	0.188755	0.225852	0.908	7841	tags=37%, list=14%, signal=43%
KEGG_AMINOACYL_TRNA_BIOSYNTHESIS	KEGG_AMINOACYL_TRNA_BIOSYNTHESIS	Details ...	41	0.509055	1.32532	0.185328	0.22344	0.908	8919	tags=44%, list=16%, signal=52%
KEGG_VEGF_SIGNALING_PATHWAY	KEGG_VEGF_SIGNALING_PATHWAY	Details ...	76	0.385252	1.31883	0.125506	0.225855	0.912	8049	tags=33%, list=15%, signal=38%
KEGG_VIRAL_MYOCARDITIS	KEGG_VIRAL_MYOCARDITIS	Details ...	68	0.450175	1.30512	0.197605	0.23625	0.921	6137	tags=28%, list=11%, signal=31%
KEGG_MAPK_SIGNALING_PATHWAY	KEGG_MAPK_SIGNALING_PATHWAY	Details ...	267	0.347245	1.26997	0.149893	0.270248	0.94	5704	tags=27%, list=10%, signal=30%
KEGG_SPLICEOSOME	KEGG_SPLICEOSOME	Details ...	127	0.463143	1.26886	0.242171	0.266779	0.94	8933	tags=41%, list=16%, signal=49%
KEGG_GALACTOSE_METABOLISM	KEGG_GALACTOSE_METABOLISM	Details ...	25	0.443202	1.26783	0.174004	0.263042	0.94	5401	tags=36%, list=10%, signal=40%
KEGG_PROGESTERONE_MEDIATED_OOCYTE_MATURATION	KEGG_PROGESTERONE_MEDIATED_OOCYTE_MATURATION	Details ...	85	0.397224	1.26768	0.195122	0.258481	0.94	3439	tags=27%, list=6%, signal=29%
KEGG_O_GLYCAN_BIOSYNTHESIS	KEGG_O_GLYCAN_BIOSYNTHESIS	Details ...	30	0.443573	1.25352	0.175	0.269874	0.948	2182	tags=23%, list=4%, signal=24%
KEGG_GAP_JUNCTION	KEGG_GAP_JUNCTION	Details ...	90	0.365484	1.2317	0.197095	0.291812	0.959	2341	tags=20%, list=4%, signal=21%
KEGG_NATURAL_KILLER_CELL_MEDIATED_CYTOTOXICITY	KEGG_NATURAL_KILLER_CELL_MEDIATED_CYTOTOXICITY	Details ...	132	0.387719	1.22798	0.225933	0.291552	0.964	6756	tags=23%, list=12%, signal=26%
KEGG_MELANOGENESIS	KEGG_MELANOGENESIS	Details ...	101	0.352462	1.22087	0.179704	0.296009	0.968	7510	tags=33%, list=14%, signal=38%
KEGG_FC_GAMMA_R_MEDIATED_PHAGOCYTOSIS	KEGG_FC_GAMMA_R_MEDIATED_PHAGOCYTOSIS	Details ...	96	0.386167	1.20717	0.264414	0.308324	0.973	8750	tags=31%, list=16%, signal=37%
KEGG_NOD_LIKE_RECEPTOR_SIGNALING_PATHWAY	KEGG_NOD_LIKE_RECEPTOR_SIGNALING_PATHWAY	Details ...	62	0.403679	1.19793	0.245436	0.31431	0.978	6071	tags=32%, list=11%, signal=36%
KEGG_GLYCOSAMINOGLYCAN_BIOSYNTHESIS_KERATAN_SULFATE	KEGG_GLYCOSAMINOGLYCAN_BIOSYNTHESIS_KERATAN_SULFATE	Details ...	15	0.452259	1.19317	0.219917	0.315098	0.978	6030	tags=40%, list=11%, signal=45%
KEGG_T_CELL_RECEPTOR_SIGNALING_PATHWAY	KEGG_T_CELL_RECEPTOR_SIGNALING_PATHWAY	Details ...	108	0.417667	1.19282	0.290448	0.310681	0.978	6474	tags=26%, list=12%, signal=29%
KEGG_RIG_I_LIKE_RECEPTOR_SIGNALING_PATHWAY	KEGG_RIG_I_LIKE_RECEPTOR_SIGNALING_PATHWAY	Details ...	71	0.374083	1.17562	0.26501	0.327108	0.982	9944	tags=31%, list=18%, signal=38%
KEGG_GLYCOSPHINGOLIPID_BIOSYNTHESIS_LACTO_AND_NEOLACTO_SERIES	KEGG_GLYCOSPHINGOLIPID_BIOSYNTHESIS_LACTO_AND_NEOLACTO_SERIES	Details ...	26	0.37711	1.17014	0.252033	0.328303	0.984	9003	tags=42%, list=16%, signal=51%
KEGG_GLYCOLYSIS_GLUCONEOGENESIS	KEGG_GLYCOLYSIS_GLUCONEOGENESIS	Details ...	61	0.368537	1.16466	0.26383	0.329633	0.985	2326	tags=23%, list=4%, signal=24%
KEGG_STARCH_AND_SUCROSE_METABOLISM	KEGG_STARCH_AND_SUCROSE_METABOLISM	Details ...	51	0.388461	1.16169	0.234672	0.328526	0.986	4987	tags=31%, list=9%, signal=34%
KEGG_PROTEASOME	KEGG_PROTEASOME	Details ...	46	0.46492	1.15809	0.3583	0.327974	0.987	3382	tags=24%, list=6%, signal=25%
KEGG_PYRIMIDINE_METABOLISM	KEGG_PYRIMIDINE_METABOLISM	Details ...	98	0.366976	1.15031	0.27521	0.332661	0.99	5812	tags=32%, list=11%, signal=35%
KEGG_BASE_EXCISION_REPAIR	KEGG_BASE_EXCISION_REPAIR	Details ...	35	0.443744	1.14321	0.331325	0.336176	0.991	10693	tags=51%, list=19%, signal=64%
KEGG_CYSTEINE_AND_METHIONINE_METABOLISM	KEGG_CYSTEINE_AND_METHIONINE_METABOLISM	Details ...	34	0.350753	1.13965	0.276923	0.33614	0.992	2708	tags=21%, list=5%, signal=22%
KEGG_TOLL_LIKE_RECEPTOR_SIGNALING_PATHWAY	KEGG_TOLL_LIKE_RECEPTOR_SIGNALING_PATHWAY	Details ...	102	0.359016	1.13649	0.316505	0.335875	0.992	6071	tags=24%, list=11%, signal=26%
KEGG_INSULIN_SIGNALING_PATHWAY	KEGG_INSULIN_SIGNALING_PATHWAY	Details ...	136	0.320267	1.08621	0.347561	0.390234	0.996	6909	tags=26%, list=12%, signal=30%
KEGG_LEISHMANIA_INFECTION	KEGG_LEISHMANIA_INFECTION	Details ...	70	0.396373	1.06683	0.414062	0.411055	0.998	8087	tags=27%, list=15%, signal=32%
KEGG_LONG_TERM_POTENTIATION	KEGG_LONG_TERM_POTENTIATION	Details ...	70	0.321322	1.02372	0.39881	0.46359	0.998	3815	tags=20%, list=7%, signal=21%
KEGG_ANTIGEN_PROCESSING_AND_PRESENTATION	KEGG_ANTIGEN_PROCESSING_AND_PRESENTATION	Details ...	81	0.347483	1.0046	0.450292	0.484697	0.999	12989	tags=38%, list=23%, signal=50%
KEGG_JAK_STAT_SIGNALING_PATHWAY	KEGG_JAK_STAT_SIGNALING_PATHWAY	Details ...	155	0.306697	1.00084	0.444223	0.483884	0.999	5922	tags=21%, list=11%, signal=24%
KEGG_PURINE_METABOLISM	KEGG_PURINE_METABOLISM	Details ...	159	0.272772	0.983076	0.473251	0.503851	0.999	7358	tags=26%, list=13%, signal=30%
KEGG_EPITHELIAL_CELL_SIGNALING_IN_HELICOBACTER_PYLORI_INFECTION	KEGG_EPITHELIAL_CELL_SIGNALING_IN_HELICOBACTER_PYLORI_INFECTION	Details ...	68	0.307934	0.968944	0.472279	0.519646	0.999	6474	tags=25%, list=12%, signal=28%
KEGG_VASOPRESSIN_REGULATED_WATER_REABSORPTION	KEGG_VASOPRESSIN_REGULATED_WATER_REABSORPTION	Details ...	44	0.309995	0.914778	0.571138	0.593931	1	3972	tags=18%, list=7%, signal=20%
KEGG_N_GLYCAN_BIOSYNTHESIS	KEGG_N_GLYCAN_BIOSYNTHESIS	Details ...	46	0.304918	0.891646	0.586	0.622086	1	6441	tags=28%, list=12%, signal=32%
KEGG_CYTOSOLIC_DNA_SENSING_PATHWAY	KEGG_CYTOSOLIC_DNA_SENSING_PATHWAY	Details ...	55	0.283615	0.888334	0.606299	0.619637	1	3590	tags=15%, list=6%, signal=16%
KEGG_MTOR_SIGNALING_PATHWAY	KEGG_MTOR_SIGNALING_PATHWAY	Details ...	52	0.279222	0.871796	0.616466	0.639354	1	6240	tags=23%, list=11%, signal=26%
KEGG_CELL_ADHESION_MOLECULES_CAMS	KEGG_CELL_ADHESION_MOLECULES_CAMS	Details ...	131	0.27661	0.857039	0.595238	0.65537	1	5826	tags=21%, list=11%, signal=23%
KEGG_SPHINGOLIPID_METABOLISM	KEGG_SPHINGOLIPID_METABOLISM	Details ...	39	0.285621	0.847878	0.647173	0.662525	1	7007	tags=33%, list=13%, signal=38%
KEGG_BIOSYNTHESIS_OF_UNSATURATED_FATTY_ACIDS	KEGG_BIOSYNTHESIS_OF_UNSATURATED_FATTY_ACIDS	Details ...	22	0.307881	0.844453	0.639604	0.661049	1	1696	tags=14%, list=3%, signal=14%
KEGG_INOSITOL_PHOSPHATE_METABOLISM	KEGG_INOSITOL_PHOSPHATE_METABOLISM	Details ...	54	0.266902	0.787154	0.716535	0.743684	1	5739	tags=20%, list=10%, signal=23%
KEGG_PRION_DISEASES	KEGG_PRION_DISEASES	Details ...	35	0.267301	0.78272	0.751606	0.742646	1	4226	tags=20%, list=8%, signal=22%
KEGG_FC_EPSILON_RI_SIGNALING_PATHWAY	KEGG_FC_EPSILON_RI_SIGNALING_PATHWAY	Details ...	79	0.244452	0.778143	0.747984	0.742193	1	2807	tags=13%, list=5%, signal=13%
KEGG_CYTOKINE_CYTOKINE_RECEPTOR_INTERACTION	KEGG_CYTOKINE_CYTOKINE_RECEPTOR_INTERACTION	Details ...	264	0.227496	0.771486	0.749012	0.744901	1	5431	tags=15%, list=10%, signal=16%
KEGG_DRUG_METABOLISM_OTHER_ENZYMES	KEGG_DRUG_METABOLISM_OTHER_ENZYMES	Details ...	51	0.256285	0.763322	0.784648	0.750334	1	7711	tags=27%, list=14%, signal=32%
KEGG_PORPHYRIN_AND_CHLOROPHYLL_METABOLISM	KEGG_PORPHYRIN_AND_CHLOROPHYLL_METABOLISM	Details ...	41	0.239949	0.722172	0.862626	0.801975	1	6940	tags=24%, list=13%, signal=28%
KEGG_GLYCOSAMINOGLYCAN_BIOSYNTHESIS_HEPARAN_SULFATE	KEGG_GLYCOSAMINOGLYCAN_BIOSYNTHESIS_HEPARAN_SULFATE	Details ...	26	0.245047	0.710162	0.899795	0.811861	1	6825	tags=23%, list=12%, signal=26%
KEGG_PENTOSE_AND_GLUCURONATE_INTERCONVERSIONS	KEGG_PENTOSE_AND_GLUCURONATE_INTERCONVERSIONS	Details ...	28	0.262188	0.694664	0.902585	0.825213	1	6940	tags=29%, list=13%, signal=33%

## Sheet: S9
Table S9. Correlations between DLAT expression and clinicopathologic characteristics of PAAD patients
Characteristic	No.	DLAT expression		P value
	(n=97)	Low (n=47)	High (n=50)
Gender				0.9999
Male	58	28 (59.6%)	30 (60.0%)
Female	39	19 (41.4%)	20 (40.0%)
Age (years)				0.1033
≤60	41	24 (51.1%)	17 (34.0%)
>60	56	23 (48.9%)	33 (66.0%)
Tumor size (cm)				0.5147
T≤2	29	11(23.4%)	18 (36.0%)
T＞2	78	36(76.6%)	42 (84.0%)
Stage				0.041*
I-II	78	42 (89.4%)	36 (72.0%)
III-IV	19	5 (10.6%)	14 (28.0%)
Pathologic tumor status				0.7995
T1-T2	78	37(76.6%)	41 (72.0%)
T3-T4	19	10 (21.3%)	9(28.0%)
Lymph node status				0.9999
N0	63	31 (66.0%)	32 (64.0%)
N1/N2	34	16 (34.0%)	18 (36.0%)
Distant metastasis				0.27
M0	89	45 (95.7%)	44 (88.0%)
M1	8	2 (4.3%)	6 (12.0%)
Grade				0.6483
I+II	72	36 (76.6%)	36 (72.0%)
III-IV	25	11 (23.4%)	14 (28.0%)
Perineural invasion				0.4972
Absent	70	32 (68.1%)	38 (76.0%)
Present	27	15 (31.9%)	12 (24.0%)
Duodenum invasion				<0.0001*
Absent	51	36 (76.6%)	15 (30.0%)
Present	36	11 (23.4%)	35 (70.0%)
P value from Chi-square or Fisher exact test. *Statistically significant (P < 0.05).

## Sheet: S10
Table S10. Univariate and multivariate Cox regression analyses of prognostic variables in PAAD patients
Characteristic	Subset	HR (95%) CI a	P b
Univariate analysis
DLAT expression	High versus Low	2.806(1.571-5.013)	<0.001*
Gender	Male versus Female	1.793（0.768-4.184）	0.177
Age (years)	>60 versus ≤60	0.990（0.967-1.014）	0.419
Clinical stage	IV +III versus I+II	2.485（1.376-4.486）	0.003*
Pathologic tumor status	T3+T4 versus T1+T2	1.657（0.902-3.046）	0.104
Lymph node status	N2+N1 versus N0	0.934（0.514-1.697）	0.821
Distant metastasis	M1 versus M0	1.240（0.539-2.853）	0.612
Grade	III versus I+II	0.802(0.412-1.561)	0.516
Perineural invasion	Present versus Absent	0.923（0.500-1.705）	0.799
Duodenum invasion	Present versus Absent	1.320（1.105-1.576)	0.002*
Multivariate analysis
DLAT expression	High versus Low	2.199(1.188-4.069)	0.012*
Clinical stage	IV +III versus II+I	1.949 (1.051-3.614)	0.034*
Duodenum invasion	Present versus Absent	1.258(1.028-1.539)	0.026*
Abbreviations: HR Hazard Ratio; CI, confidence interval. a 95% Wald Confidence Limits; b P value from Cox regression analyses. *Statistically significant (P < 0.05).
